# Supplementary material for: Effects of plant growth-promoting rhizobacteria on blueberry growth and rhizosphere soil microenvironment
Source: PeerJ. 2024 Feb 26;12:e16992. doi: 10.7717/peerj.16992 (PMC10903360; doi:10.7717/peerj.16992)
Supplement: Supplemental Information 8 [file peerj-12-16992-s008.zip]

Archive with 7 entries (6 files):
- 20240203raw data 20230921/PRIncipal component analysis.spv
- 20240203raw data 20230921/different analysis&principal component analysis.xlsx
- 20240203raw data 20230921/different analysis-raw data of plant physiology & soil elements content -.spv
- 20240203raw data 20230921/principal component analysis.sav
- 20240203raw data 20230921/translation-PRIncipal component analysis.doc
- 20240203raw data 20230921/translation-different analysis-raw data of plant physiology & soil elements content -.doc
- 20240203raw data 20230921/
